# Supplementary material for: Cryo-EM structures of the pore-forming A subunit from the Yersinia entomophaga ABC toxin
Source: Nat Commun. 2019 Apr 26;10:1952. doi: 10.1038/s41467-019-09890-8 (PMC6486591; doi:10.1038/s41467-019-09890-8)
Supplement: Supplementary file 7 — Source Data [file 41467_2019_9890_MOESM7_ESM.xlsx]

## Sheet: Figure 5, Supplementary Fig 11
Figure 5 and Supplepentary Figure 11 Raw data table
Glycan array in relative fluorescence units (RFU)
		Data 1			Data 2			Data 3
Glycan ID		Chi1 RFU	Chi1 RFU SD		Chi2 RFU	Chi2 RFU SD		YenTc RFU	YenTc RFU SD
1		2.05563	0.645003		4.65363	4.58005		0.547947	0.339055
2		0.943184	0.0243366		0.527431	0.201104		0.204786	0.467911
3		1.82419	0.63433		0.494552	0.222513		0.248003	0.326235
4		0.738528	0.00252627		0.913665	0.104138		0.756761	0.364141
5		0.766339	0.0902726		0.456387	0.266452		0.81899	0.525952
6		0.769523	0.44785		0.839921	0.533584		0.13202	0.238171
7		0.884082	0.135991		2.33	2.78844		0.563443	0.377003
9		0.920895	0.115073		0.947882	0.671964		0.563289	0.660725
10		0.576997	0.137562		0.93836	0.348775		0.0961954	0.056183
14		0.711574	0.131723		0.810553	0.0219568		0.639805	0.173468
15		0.854579	0.181372		4.01014	3.70612		0.263846	0.12032
16		0.593673	0.302016		0.286334	0.0149014		0.286529	0.456586
18		0.533519	0.103574		0.410002	0.236841		0.28	0.14
19		0.437819	0.135288		0.505066	0.927584		0.482695	0.745263
20		1.31775	0.157769		0.678304	0.0212664		1.49162	0.688134
22		0.685516	0.27634		1.26301	0.548527		0.790089	0.346073
37		1.94395	0.4939		0.524284	0.529283		0.41813	0.321196
38		0.354255	0.181858		0.619027	0.192525		0.786139	0.487433
43		0.769541	0.00594326		0.615033	0.362688		1.34531	0.265115
44		0.54839	0.248039		0.384665	0.164568		0.430642	0.0791467
45		0.50045	0.0422632		0.687946	0.519099		1.96648	0.548572
46		0.498062	0.0759392		1.92135	0.769721		1.01337	0.159854
47		1.82411	0.467521		2.3087	0.797565		1.17424	0.425651
48		2.16902	0.671483		0.891372	0.111283		0.549058	0.197486
49		0.779477	0.0679476		0.746909	0.417491		0.740177	0.430122
52		0.424281	0.170579		0.441681	0.27773		0.592579	0.629098
54		0.762617	0.0193656		0.778256	0.401238		1.24175	0.330468
55		0.882741	0.262591		0.445907	0.111067		1.39584	0.501767
71		1.4435	0.0191602		1.21043	0.491076		0.789279	0.309405
72		0.812512	0.153349		0.76286	0.401336		0.636102	0.467779
73		0.548845	0.179058		0.523697	0.575876		0.438757	0.646061
75		0.950675	0.212956		0.45748	0.0478308		0.57917	0.24945
76		0.246166	0.0989679		0.625288	0.23372		0.58865	0.144347
77		0.751257	0.298455		0.460747	0.114209		1.40468	0.16806
78		0.591233	0.283847		0.805276	0.406309		0.548548	0.328611
80		0.665688	0.0160799		0.458461	0.204933		1.17254	0.371648
81		1.23347	0.0621927		0.862648	0.540065		1.97658	1.0272
83		0.632356	0.366261		0.677486	0.696189		0.82176	0.23153
84		0.654585	0.447141		0.892469	0.342391		0.991829	0.0756869
85		0.856279	0.22426		0.779011	0.507146		0.502577	0.241122
87		2.48479	0.672747		0.470768	0.292876		0.242763	0.236677
88		0.449007	0.131185		0.669419	0.277247		0.648713	0.144488
89		0.519369	0.191089		0.268069	0.0642517		0.175301	0.118384
93		1.49287	0.767349		0.0851791	0.750085		0.711369	0.42781
94		0.616114	0.195895		0.910295	0.670961		0.963421	0.398809
97		0.33975	0.144589		0.837137	0.403982		0.361531	0.245557
100		0.743896	0.379769		0.730422	0.639063		0.265039	0.201633
101		0.591268	0.253465		0.947322	0.00959204		0.365599	0.536102
102		0.946855	0.195496		0.0974539	0.395542		0.780057	0.448333
103		0.275488	0.179671		0.843312	0.246897		0.820022	0.494495
104		0.731804	0.00437688		0.573373	0.0293852		0.695114	0.680044
106		1.0319	0.111968		0.513561	0.369586		1.63979	0.463055
110		0.519114	0.270907		0.767284	0.446478		1.07226	0.833534
111		1.46574	0.318674		0.934444	0.616553		0.99965	0.889222
112		0.281011	0.0837221		0.788157	0.188553		0.467933	0.335389
113		0.984892	0.179263		0.483018	0.431975		0.336829	0.0589696
114		0.992613	0.150166		0.322359	0.426727		0.326157	0.15337
115		0.387727	0.14533		0.922023	0.324695		1.84691	0.554895
117		0.692471	0.373215		0.405709	0.197779		2.42046	0.730106
118		0.835212	0.0411686		0.767465	2.65409		0.0488821	0.0818007
119		0.783257	0.295018		0.996862	0.815519		0.739755	0.625334
120		0.909913	0.0799296		0.884434	0.464344		0.74414	0.62905
121		0.552807	0.0541395		0.0859869	0.97006		0.404179	0.406985
122		0.698243	0.437966		0.45033	0.221309		0.568909	0.416512
123		1.50954	0.224414		0.740948	0.4153		0.75734	1.06219
124		0.163178	0.0820691		0.264396	0.113969		2.18134	1.50081
145		0.322088	0.127905		0.170319	0.274884		1.11186	1.08196
146		1.98222	0.647341		0.648438	0.674759		0.335965	0.28529
147		1.17892	0.0254491		1.29759	0.439066		0.825376	0.548916
149		0.818934	0.264205		0.173299	1.50948		0.950412	0.358608
150		0.779354	0.0180691		0.247674	0.145047		0.346234	0.311661
151		0.666895	0.303814		0.387297	0.0939963		0.345091	0.221657
152		0.9976	0.0713806		0.362607	0.240435		0.60697	0.244319
153		0.28924	0.0989449		0.227522	0.0205167		0.412656	0.127152
155		0.128133	0.0189028		0.91321	0.345749		1.45091	1.14322
157		0.157989	0.0656393		0.511737	0.396419		0.615634	0.0881497
159		1.60366	0.257593		0.492837	0.131203		1.95321	0.0387121
161		0.85664	0.0900768		0.459773	0.230873		0.572802	0.337664
163		0.912649	0.0899414		0.749714	0.262651		0.860011	0.140996
164		0.694694	0.370022		0.917341	0.793793		0.294618	0.174217
165		0.700326	0.32633		1.5333	0.866826		0.333528	0.650181
166		0.48731	0.236741		0.424319	0.205834		0.427799	0.128592
167		0.19894	0.0728655		0.90395	0.793724		0.683592	0.428014
168		0.191983	0.00744337		0.265226	0.256642		0.456912	0.411426
169		0.78921	0.136834		0.524703	0.254134		0.475272	0.202952
170		0.534405	0.346559		0.887014	0.613126		0.709743	0.42243
171		0.505384	0.323088		0.598284	0.609587		0.46733	0.364859
172		0.755983	0.419172		0.651625	0.0705973		0.339883	0.120639
174		0.60965	0.372578		0.813729	1.01355		0.523192	0.422423
176		0.225206	0.103266		0.219576	0.0567019		0.444503	0.437223
177		0.471002	0.252438		0.635083	0.620394		0.374376	0.48837
178		1.34343	0.125038		5.50812	4.19044		0.143336	0.140718
179		0.519019	0.259423		0.320206	0.0355617		0.505595	0.654009
180		0.870827	0.2537		0.779035	0.204103		0.477326	0.288738
181		1.35901	0.131837		1.45533	1.06322		0.178711	0.164112
182		0.778324	0.00591779		0.367647	0.357539		0.541955	0.296408
183		0.667549	0.285925		0.378421	0.436715		0.375477	0.221654
184		0.109664	0.0165182		0.440994	0.123025		0.511349	0.0208189
186		0.251688	0.0940231		0.20518	0.261097		0.574431	0.490641
189		0.890559	0.0282913		0.77942	0.688456		0.281203	0.202468
192		0.849437	0.313963		0.968243	0.941579		0.478087	0.170372
193		0.555149	0.309624		0.424549	0.280372		0.553949	0.279665
194		2.98229	1.27623		1.1405	0.968005		0.118097	0.127055
195		0.524104	0.341116		0.132606	0.179219		0.451712	0.256866
196		0.38576	0.201817		0.860779	0.619375		0.457394	0.352659
197		0.0516461	0.0132774		0.312325	0.127756		0.200007	0.271463
198		0.48706	0.27328		0.30695	0.217069		1.9681	0.655957
199		1.59595	0.353626		0.599204	0.550476		0.733735	0.686887
200		0.591596	0.279146		0.911713	0.368062		1.05487	1.32406
201		0.617649	0.378911		0.782815	0.6881		0.514765	0.335353
202		0.71276	0.0192153		1.04521	0.58844		0.325715	0.209219
203		0.40533	0.282957		0.294595	0.105633		0.454403	0.202463
204		1.0656	0.271762		0.784541	0.706314		0.499097	0.292867
205		0.0127435	0.0263748		0.222999	0.09938		1.32026	0.768147
206		0.245242	0.0155687		0.289896	0.278133		1.808	0.955271
215		0.857899	0.1477		0.700776	0.442395		0.740993	0.258513
216		0.986353	0.202488		0.795386	0.59621		0.955945	0.471565
217		0.799742	0.234136		0.0973325	0.180798		0.305863	0.335877
219		0.55633	0.166363		0.380288	0.172538		0.384123	0.0495849
220		0.127184	0.0075459		0.482245	0.0611999		0.367354	0.283662
222		0.28786	0.122454		0.572185	0.614698		0.322472	0.196492
224		0.097761	0.0002112		0.576446	0.539357		0.45964	0.117994
225		0.731399	0.321817		0.482046	0.203247		0.746561	0.420266
226		0.699615	0.0657472		0.715301	0.413895		0.189263	0.24422
228		0.857399	0.207833		0.662559	0.48192		0.948256	0.816895
229		0.743016	0.0276345		0.138819	0.0587007		1.55521	0.847266
231		0.621059	0.0983831		0.634828	0.578403		1.33737	0.159258
232		0.551392	0.0534912		0.889247	1.0636		3.97263	1.99107
233		0.84572	0.0634352		0.876564	0.803621		1.53866	1.40288
234		0.708811	0.283193		0.743665	0.966927		0.740938	0.623082
235		1.85882	0.232753		0.627847	0.464273		0.550949	0.728937
238		0.893174	0.0184835		0.66571	0.23826		1.15374	0.666716
240		0.908599	0.202645		0.914359	0.568149		0.58782	0.192167
241		0.80076	0.281228		0.723118	1.01251		0.229113	0.176654
246		0.510903	0.214837		0.469403	0.0360115		0.297207	0.0272849
247		0.389516	0.366959		1.01741	0.590693		0.382166	0.0302329
248		0.867647	0.22102		0.369861	0.232551		0.573566	0.41237
250		0.866889	0.152664		0.32667	0.590375		0.411608	0.693849
251		0.485446	0.0875925		0.475536	0.144872		0.686844	0.608708
252		0.895212	0.109765		0.660491	0.384375		1.00076	1.53308
253		0.811699	0.0363185		2.18151	0.28793		0.223744	0.205202
254		0.854294	0.237995		0.394001	0.178171		0.611357	0.727349
255		0.847383	0.0505774		0.650041	0.678346		0.382847	0.286484
258		0.583792	0.158485		0.525574	0.387842		0.521721	0.280762
262		0.888757	0.173662		0.733814	0.486055		0.422616	0.0887402
264		0.597566	0.192559		0.623331	0.49068		0.663972	0.437361
287		0.585263	0.185706		1.1599	0.636368		0.0727984	0.164985
288		0.665631	0.166024		0.950119	0.245739		0.731384	0.551131
289		0.963282	0.108611		0.609098	0.53015		1.07572	0.828781
292		0.911857	0.10212		0.388266	0.277797		0.456293	0.670838
293		0.826606	0.16333		0.273035	0.153426		0.575293	0.158163
294		0.422182	0.154766		0.834992	0.454657		0.275901	0.233065
295		0.449335	0.176479		0.599018	0.377783		0.823851	0.633152
298		0.904172	0.00559278		0.91663	1.35119		0.336101	0.612257
299		0.53595	0.168205		0.593117	0.349172		1.07473	0.621529
300		0.542658	0.268501		0.427274	0.390842		0.654998	0.798958
303		0.88118	0.280197		0.502148	0.298921		0.355974	0.33841
304		0.925504	0.111906		0.612693	0.55582		0.704579	0.804905
306		0.887893	0.0426896		0.970438	0.545659		0.629109	0.245258
315		0.768176	0.277183		0.701457	0.945605		0.501842	0.345971
317		0.811448	0.246172		0.537964	0.444849		0.0446502	0.165033
318		0.94646	0.362079		0.839095	0.857425		0.8556	1.12171
319		0.882069	0.00314116		0.923155	0.454272		0.424783	0.13814
321		0.819873	0.0749101		0.679715	0.621495		0.287234	0.0671795
323		0.938328	0.19324		0.351942	0.210478		0.533776	0.0544644
324		0.843892	0.0928041		0.961373	0.198979		0.727742	0.51103
331		0.811093	0.0968063		0.66921	0.130634		0.0959528	0.192499
359		0.291162	0.205883		0.624339	0.228051		0.41145	0.0866086
360		0.541997	0.321618		0.488797	0.43376		0.580299	0.649906
362		0.936956	0.37896		0.802436	0.538485		2.99144	2.04687
363		0.968668	0.114684		0.453926	0.265342		1.0447	0.751054
364		0.767375	0.0579131		0.536812	0.551615		0.47237	0.259267
366		0.641666	0.326338		0.23951	0.117378		0.894262	0.720915
368		0.576173	0.270825		0.755672	1.10433		1.19537	0.0940939
371		0.749545	0.446607		0.161322	0.0998061		1.05171	0.703847
372		0.795535	0.274985		0.798995	0.387782		0.94768	0.53894
373		0.959042	0.065606		0.217623	0.193038		0.519435	0.432668
375		0.724198	0.105664		0.54345	0.513104		1.01453	1.19941
376		0.908328	0.0729785		0.763334	0.681733		0.135647	0.183617
377		0.197574	0.173716		0.513301	0.437893		0.631761	0.368614
378		1.2618	0.22789		0.189333	0.109389		0.456485	0.408198
379		0.603548	0.267185		0.41115	0.370427		0.426696	0.280745
380		0.941987	0.130865		0.641716	0.791528		1.95656	0.306344
381		0.665076	0.341302		0.565192	0.16062		4.73355	0.70272
382		1.43438	0.00723828		2.62821	2.04377		1.6999	0.77209
383		2.09674	0.102295		0.882854	0.690613		0.795613	0.695659
385		0.139978	0.0308359		0.733027	0.727538		2.06526	1.07504
387		0.226531	0.070922		0.229375	0.32134		1.17229	0.483143
388		0.441275	0.213648		0.953986	0.597959		0.959978	0.751575
389		0.574269	0.29012		0.882027	0.850207		1.7863	0.276379
390		0.467406	0.251171		4.74283	5.43106		0.918991	0.848468
391		0.253205	0.103831		5.20773	4.6026		1.26123	0.983076
392		0.225219	0.0620465		0.66145	0.620151		0.783713	0.915417
395		0.282634	0.127672		0.793295	0.617032		1.91238	0.827783
401		0.21277	0.0278494		2.78624	2.66141		1.23044	0.639181
419		0.128729	0.0205416		1.20227	0.198542		0.64501	0.254601
420		0.182592	0.038609		0.526239	0.274929		0.638612	0.220124
421		0.430956	0.215327		0.922633	0.87514		0.706172	0.241975
422		0.25386	0.146497		0.355588	0.225316		0.752547	0.305365
423		0.0167852	0.0581542		0.746172	0.106767		0.230964	0.150507
426		1.24879	0.193976		0.573358	0.729542		0.715259	0.0844653
428		0.0957055	0.0132253		1.20095	0.726409		0.696166	0.600309
429		0.220726	0.0631522		0.723369	0.243062		0.952327	0.822619
433		0.430102	0.266325		0.274451	0.238007		0.685781	0.754053
434		-0.00272192	0.0927472		3.13559	1.75242		0.725251	0.311766
479		0.144365	0.0429795		0.475401	0.431632		0.903024	0.510217
480		1.07382	0.0646031		0.654318	0.422633		0.551898	0.371251
481		0.173716	0.0582855		0.227589	0.235926		0.86607	0.495987
483		0.136051	0.00631471		0.937769	3.83164		1.11969	0.0865741
488		1.32167	0.779079		0.898723	0.697842		1.19465	0.233036
489		0.196846	0.0677517		0.698774	0.194223		0.518142	0.437073
490		0.379253	0.205185		0.2866	0.207442		0.451017	0.0319623
492		0.17759	0.0293991		0.251688	0.378156		1.05246	0.607789
493		0.197269	0.0690782		0.858073	0.524653		0.750248	0.94527
495		1.3769	0.358571		3.45357	2.61463		0.473997	0.208326
496		0.207381	0.06696		0.560316	0.370881		0.662224	0.871026
497		1.215	0.109602		2.42774	2.40078		0.482986	0.248491
498		0.606588	0.209131		0.655494	0.532655		0.413037	0.644161
499		0.184252	0.0667943		0.345779	0.321382		0.878782	0.518064
501		-0.296104	0.279071		0.456122	0.127742		0.629949	0.857767
502		0.159345	0.0159548		0.832653	0.498973		0.512351	0.2429
503		0.355795	0.160586		0.595448	0.86235		0.330856	0.162522
504		3.39338	1.49008		0.700237	0.305657		0.715611	0.44755
505		0.171599	0.0541918		0.850933	0.381228		0.305341	0.314538
527		0.174687	0.03077		0.465439	1.27414		0.531047	0.107366
528		1.16	0.0282843		0.552287	0.275046		1.40718	0.476651
529		0.445223	0.247353		0.176099	0.0565372		0.642662	0.592147
531		0.237084	0.0808468		0.334836	0.324748		0.121195	0.0341825
532		-0.176616	0.204269		0.936109	0.386272		0.378042	0.307573
533		0.178212	0.0683555		0.458036	0.41901		0.945942	0.489432
534		0.423499	0.220277		0.324701	0.28532		0.559783	0.404494
536		0.297353	0.141591		0.743817	0.385502		0.0879339	0.201382
537		0.387841	0.183298		0.33231	2.50478		0.758178	0.663543
538		0.205821	0.0705049		3.396	4.02513		1.48259	0.401848
539		0.294395	0.109525		0.698865	0.36956		0.413755	0.437221
540		0.192673	0.094862		0.957046	0.837544		1.03356	0.262628
541		0.24213	0.0957329		0.452007	0.39574		0.588995	0.356264
542		0.423324	0.241188		0.723322	0.109853		1.7991	0.568646
543		0.357754	0.169989		0.387541	0.466196		0.541361	0.233243
625		0.179064	0.0799008		0.412857	0.299574		0.202687	0.0597474
627		0.201556	0.087847		0.461574	0.480631		0.768077	0.265048
1A		0.742217	0.439487		0.432229	0.247071		2.9227	1.72512
1B		0.174373	0.0698798		0.53328	0.338535		1.6395	0.427938
1C		0.737478	0.0610177		0.770114	0.448095		1.38913	0.252521
1D		0.920217	0.340439		0.722316	0.636156		0.36197	0.172959
1E		0.19072	0.0890506		0.723656	0.581198		0.261977	0.224143
1F		0.703367	0.0807576		0.576631	0.862433		0.386528	0.213039
1G		0.234842	0.142259		0.727661	0.63647		0.24264	0.25019
1H		0.0896522	0.0393042		0.483613	0.469999		0.105983	0.0416365
1 I		0.78979	0.065573		0.30483	0.641806		0.159629	0.0879007
1J		0.794964	0.220725		0.794475	0.528317		0.218696	0.101093
1K		0.527527	0.0615743		1.792	1.43147		1.29777	0.370873
1L		0.172647	0.00643475		0.260257	0.150939		0.228299	0.0423731
1M		0.477063	0.274891		0.749536	0.460292		0.255432	0.131235
1N		0.434547	0.191346		0.628454	0.460528		0.217105	0.0681567
1 O		0.404172	0.253189		0.794425	0.742402		0.167897	0.0171389
1P		0.21266	0.0237296		0.505397	0.313144		0.0808244	0.28029
2A		0.216149	0.0435246		0.244815	0.0870991		0.320955	0.181721
2B		1.54546	0.109828		5.37225	3.1133		1.13395	0.00190642
2C		0.661199	0.139338		0.650908	0.61451		0.384584	0.0986311
2D		0.469902	0.225642		0.51427	0.356547		0.213557	0.0733638
2E		0.506851	0.0161991		0.995054	1.81372		0.163699	0.0576201
2F		0.535415	0.338721		0.714897	0.543806		0.424535	0.141994
2G		0.818813	0.109504		0.463956	0.176201		1.6007	0.517864
4A		0.563248	0.26737		0.604931	0.555235		0.266031	0.558151
4B		0.509799	0.185641		0.0783936	0.0525019		0.706904	0.255384
4C		0.722531	0.0264269		0.479542	0.424509		0.300696	0.127141
4D		0.660664	0.0816343		0.707375	0.621079		0.145446	0.225144
4E		0.319121	0.0783463		0.996688	0.77442		0.473355	0.254468
4F		0.120291	0.0199603		0.123531	0.102847		0.0937326	0.11583
5A		0.152739	0.0944415		0.956153	0.873112		0.0101483	0.206332
5B		0.451753	0.221989		0.297901	0.207993		0.168348	0.23483
5C		0.235029	0.0753821		0.884813	0.844255		1.20877	0.0601143
5D		0.145163	0.0560564		0.9336	0.805397		0.969956	0.467795
5E		0.700755	0.0164486		0.85112	0.905808		1.71454	0.114336
5F		0.645615	0.032826		0.382087	0.267855		1.59187	0.160736
5G		0.341032	0.191889		0.56625	0.337954		0.368077	0.285688
5H		0.434273	0.242939		0.971113	0.844609		0.307153	0.0987297
7A		0.287438	0.206497		0.323485	0.22782		1.02315	0.836226
7B		0.327853	0.204348		0.229101	0.189502		0.300488	0.172904
7C		0.314969	0.138187		0.555156	0.307663		0.231208	0.143192
7D		0.518019	0.0656684		0.44834	0.333126		0.283554	0.0467639
7E		0.207128	0.116687		0.209888	0.169264		1.03664	0.776884
7F		0.558494	0.199234		0.891184	0.272733		0.126674	0.167341
7G		0.414086	0.141689		0.692679	0.278457		0.102858	0.222485
7H		0.633188	0.271724		0.911745	0.657708		0.292282	0.261638
7 I		0.460085	0.246202		0.245664	0.152823		0.094817	0.234393
7J		0.508476	0.258659		0.472423	0.454701		0.197998	0.0549682
7K		0.212493	0.104794		0.893592	1.11705		4.04486	1.26727
7L		0.438181	0.190183		0.60394	0.499883		0.286389	0.228391
7M		0.413068	0.213295		0.627154	1.24754		0.311831	0.262659
7N		0.948032	0.0673309		2.20811	1.94387		0.539239	0.211566
7 O		0.433649	0.226389		0.52981	0.4431		0.140455	0.150708
7P		0.351236	0.153337		-0.115084	1.17685		0.583624	0.479485
8A		0.499729	0.252348		0.900826	0.754358		0.256656	0.108005
8B		0.716682	0.347983		0.889821	0.757132		0.0720693	0.0676991
8C		0.0882917	0.00992232		0.804201	0.566745		0.333771	0.10268
8D		0.310516	0.173583		0.702536	0.417297		0.417419	0.242006
8E		0.498678	0.22942		0.66277	0.685074		0.997176	0.741587
8F		0.124744	0.0173585		0.677383	0.890778		0.0414287	0.147596
8G		1.02458	0.0815492		0.994101	0.636668		1.01501	0.418831
8H		0.96312	0.245683		0.1601	0.103476		0.228202	0.0984038
8 I		0.0900514	0.0547057		0.56878	0.502313		0.0809423	0.0868025
8J		0.49227	0.115582		0.735021	0.424913		0.336898	0.0823465
8K		0.247915	0.0791196		0.863983	0.541701		0.327503	0.177036
8L		0.982014	0.704018		1.67442	2.44618		0.210053	0.0535209
8N		0.192055	0.00191074		0.889504	1.09074		0.285385	0.0844588
8 O		0.128156	0.0161694		0.575179	0.164215		0.185834	0.0458968
8P		1.57221	0.174674		4.64332	3.74489		0.469917	0.209007
9A		0.155709	0.0125367		0.655646	0.705765		0.247649	0.241403
9C		0.11174	0.00135333		0.319223	0.428381		0.629242	0.552461
10A		0.290569	0.208416		0.28784	0.269437		-0.136111	0.34648
10B		0.0982219	0.0487775		0.189165	0.812556		0.257408	0.00864463
10C		0.147134	0.0821548		0.225995	0.130394		0.205017	0.078877
10D		1.13707	0.115211		0.775263	0.463311		0.190328	0.226171
10E		0.251488	0.146717		0.556229	0.438105		0.218294	0.127296
10H		0.965596	0.20025		0.69506	0.825089		0.675458	0.201484
10K		0.207973	0.128499		0.695565	0.0387952		0.184936	0.0977
10L		0.287484	0.155229		0.252358	0.0919401		0.296292	0.223138
10M		0.296508	0.126756		0.442437	0.276691		0.263353	0.242233
10N		0.324175	0.154039		0.478755	0.270368		0.145709	0.114265
10 O		0.35203	0.110253		0.51181	0.415747		0.0431991	0.09682
10P		0.0409322	0.00923663		0.840491	0.928334		0.225799	0.111475
11A		0.432619	0.204818		0.470447	0.308251		0.0816796	0.248967
11B		0.335115	0.0351083		0.340678	0.127321		0.314051	0.0903995
11C		1.3	0.0707107		3.03391	3.49737		0.240106	0.113178
11D		0.15851	0.080319		0.512342	0.322958		0.133737	0.198277
12A		0.326374	0.100947		0.236667	0.841476		0.883902	0.663907
12B		0.704206	0.219923		0.923252	0.68271		0.591737	0.280574
12C		0.408766	0.280287		0.990134	0.365296		0.118992	0.100563
12D		0.321054	0.0518379		0.185103	0.288486		0.501271	0.407625
12E		0.0873987	0.0354165		0.68464	0.491903		0.441139	0.061624
12F		0.126097	0.0032491		0.043093	0.102173		0.290799	0.0675719
12G		0.228858	0.0948991		0.898439	0.895245		0.870495	0.23288
12H		0.0928019	0.0104564		0.420257	0.0883854		0.0677048	0.105331
12 I		0.634508	0.0919409		0.839338	0.258371		0.288744	0.315716
12J		0.418771	0.167567		1.48344	0.994049		0.186852	0.0683381
12K		0.281164	0.125333		0.727572	0.672054		0.937245	0.748108
12L		2.40508	0.565818		6.25908	7.40887		1.39646	0.490782
12M		0.22889	0.0539182		0.889903	0.219187		0.0897868	0.354395
12N		0.132862	0.0361645		0.423187	0.101003		0.0822891	0.290662
12 O		0.125505	0.0158942		0.737106	0.369953		0.436312	0.239555
12P		0.235902	0.0256533		0.566637	0.0621527		1.8058	0.705166
13A		0.85666	0.0274094		0.763073	0.285045		0.63722	0.310435
13B		1.76565	0.0292693		3.04182	1.97885		1.71387	0.901585
13C		0.316659	0.188644		0.351545	0.0498662		0.533067	0.485679
13D		0.35452	0.00134428		0.96281	0.726078		2.46094	2.66287
13E		0.32194	0.179466		0.185521	0.0914195		0.370911	0.164344
13F		0.0241412	0.00859864		0.278629	0.115269		0.121337	0.167651
13G		0.399563	0.260434		0.179904	0.22349		0.160785	0.201738
13H		1.5195	0.155213		2.33041	0.914089		0.740808	0.296506
13 I		0.174361	0.014952		0.329814	0.173294		0.0769144	0.0554206
13J		0.217726	0.0363348		0.151477	0.150223		0.266432	0.0353499
13K		0.531715	0.0531859		1.1193	0.182652		0.629424	0.223278
13L		1.01065	0.239716		1.66998	1.43708		0.919127	0.661755
13M		0.181103	0.0597864		11.952	11.6409		0.0937079	0.146104
13N		1.52058	0.205473		3.14866	2.55884		1.20738	0.628545
13 O		0.337119	0.0731717		13.643	6.64485		0.292451	0.21611
13P		0.187883	0.084564		0.200718	0.193568		0.301276	0.309444
14B		0.127222	0.0563944		0.257514	0.141334		0.0365051	0.235241
14C		0.346531	0.0198853		0.50432	0.532731		0.239344	0.412472
14D		1.21193	0.274408		3.33928	3.25444		0.486913	0.0626782
14E		0.236605	0.09903		0.885476	0.821754		0.240488	0.199309
14F		0.608649	0.0549866		0.714922	0.576218		0.122691	0.114965
14G		1.31	0.205061		0.359032	0.0858123		0.165748	0.393452
14H		0.259743	0.155309		0.651808	0.34646		0.159622	0.341566
14 I		2.18809	0.829315		8.45827	6.35708		0.254217	0.108404
14J		0.166813	0.0309407		1.56552	1.16959		1.31797	0.551144
14K		0.583214	0.214647		1.94816	0.253777		0.238012	0.160495
14L		0.609683	0.362394		0.572885	0.20914		0.360113	0.285742
17A		0.594526	0.189895		0.428933	0.273054		0.285554	0.319662
17B		0.51818	0.279708		0.588303	0.614481		0.189337	0.133819
17C		0.890482	0.257904		0.980034	0.934583		0.445848	0.0901556
17D		0.291681	0.171024		0.200508	0.121211		0.0155033	0.102566
17E		0.785441	0.297455		0.273837	0.497304		0.181061	0.159737
17F		0.555783	0.331529		0.366952	0.158661		-0.0103319	0.0560168
17G		0.516253	0.428664		0.150608	0.332518		0.1161	0.132141
17H		0.646665	0.45286		0.583766	0.354268		0.160506	0.105758
17 I		0.253734	0.127807		0.542737	0.0685874		0.356633	0.092293
17J		0.797765	0.156555		0.82808	0.748455		0.0998429	0.243119
17K		0.880612	0.141583		0.468536	0.204719		0.26255	0.016568
17L		0.129932	0.0223778		0.234273	0.142762		0.130596	0.0818563
17M		0.984856	0.273251		0.682499	0.0328582		0.380041	0.261217
17N		0.16118	0.00279396		0.903923	0.774132		0.0596936	0.111315
17O		0.629592	0.421582		0.221788	0.12038		0.274791	0.119324
17P		0.633785	0.320035		0.735966	0.396072		0.0362366	0.123931
18A		0.232358	0.137368		0.288716	0.192208		0.296749	0.0558078
18B		0.527228	0.365618		0.235208	0.146797		0.156891	0.165222
18C		0.624179	0.417627		0.906646	0.980362		0.172559	0.0593535
18E		0.993606	0.274647		0.493695	0.584227		0.304044	0.366783
18G		0.403665	0.210905		0.26542	0.199174		0.664217	0.414426
18 I		0.550326	0.272533		3.60412	4.27408		0.586249	0.560563
18J		0.711882	0.424419		0.409505	0.118393		0.360876	0.242587
18K		0.237773	0.101366		0.274546	0.0607029		0.38745	0.415903
18L		0.504186	0.28493		0.341204	0.168221		0.530903	0.179691
18M		0.339202	0.159845		0.520924	0.387181		0.558874	0.26612
18N		0.279889	0.0618652		0.361629	0.187856		0.624407	0.806181
18 O		0.175774	0.0601215		0.492099	0.43669		0.106916	0.153003
18P		0.214261	0.110299		0.141563	0.0323833		0.217958	0.16375
19A		1.75102	0.220154		0.680901	0.528696		0.148993	0.207103
19B		1.98683	0.614078		2.73869	0.566265		0.0915514	0.230211
19C		0.705724	0.181823		0.306043	0.190594		0.608393	0.817191
19D		0.214438	0.0907157		0.587378	0.194488		0.353994	0.190792
19E		0.162708	0.0228091		0.634419	0.458895		0.082324	0.0966568
19F		0.0781376	0.00628617		0.576261	0.549631		2.68646	1.12897
19J		0.376838	0.191267		0.979289	0.651307		2.3368	1.11657
19K		0.443351	0.218584		0.473147	0.369744		1.3971	0.263699
19L		0.273048	0.112606		0.410687	2.57304		0.57312	0.311348
19M		0.325812	0.11666		0.636845	0.0644287		1.1343	0.360247
19N		0.0589196	0.0168714		0.230546	0.138611		0.0759312	0.13386
19 O		0.135044	0.00679573		0.273137	0.104068		0.296853	0.12121
19P		0.183654	0.121975		0.291059	0.0994726		0.302328	0.148736
20A		0.745074	0.205001		0.77707	0.943198
20B		0.327127	0.0302351		0.619391	0.229307
20C		0.0821317	0.00614759		0.194196	0.316259
